# Supplementary material for: Endothelin-3 and T-type Ca2+ channels drive enteric neural crest cell calcium activity, contractility and migration
Source: Nat Commun. 2026 Jan 20;17:1370. doi: 10.1038/s41467-025-68121-5 (PMC12876838; doi:10.1038/s41467-025-68121-5)
Supplement: Supplementary file 15 — Supplementary Code 1 [file 41467_2025_68121_MOESM15_ESM.txt]

// Macro written by N.R.Chevalier, re-commented 23/10/2025
// If you use it please cite the reference paper :
// "Endothelin 3 and T-type Ca2+ channels drive enteric neural crest cell calcium activity, contractility and migration" N.R. Chevalier et al., 2025

// GOAL :

// This macro lays a fixed grid over a time-lapse video of Ca2+ transients, and outputs intensity as a function of time in every box of the grid
// It also computes the area occupied by GCaMP positive cells in the field of view by iterative Bernsen thresholding and outputs the resulting masks that can be checked individually 
// The output is designed to be fed in the Matlab script "MatlabProgram_Batch_Analysis_of_ImageJMacroOutput" for final data output.


// INSTRUCTIONS :

// This Macro is meant to be run under ImageJ, not Fiji
// Go to Plugins>Macro>Install , select this macro, install and run
// The macro asks for an output folder, it should be an empty folder
// It asks then for a source folder
// This source folder should contain ONLY 8-bit .tiff time-lapse stacks
// The macro was applied to 1392*1040 px images, at 1Hz timestep, up to 600 frames
// The box size for analysis needs to be tuned to your requirements/magnification/etc.
// Bigger box size = less transients as output, and vice versa, so make sure to keep it uniform for all your analysis
// The Bernsen thresholding part requires parameter adaptation to your particular sample / image brightness etc.
  


// Macro to measure Area, Intensity, Perimeter, and Shape of directory of images

run("Clear Results"); // clear the results table of any previous measurements

// The next line prevents ImageJ from showing the processing steps during 
// processing of a large number of images, speeding up the macro
setBatchMode(true); 

// Show the user a dialog to select a directory of images
outputDirectory = getDirectory("where to output files");
//f = File.open(""); // display file open dialog, where the results of encc area will be saved
inputDirectory = getDirectory("Choose a Directory of Images");


// Get the list of files from that directory
// NOTE: if there are non-image files in this directory, it may cause the macro to crash
fileList = getFileList(inputDirectory);

for (i = 0; i < fileList.length; i++)
{
    processImage(fileList[i]);
}

setBatchMode(false); // Now disable BatchMode since we are finished


function processImage(imageFile)
{
    // Store the number of results before executing the commands,
    // so we can add the filename just to the new results
    // prevNumResults = nResults;  
    
    open(imageFile);
    resetMinAndMax(); // important to reset any contrast changes

    // Get the filename from the title of the image that's open for adding to the results table
    // We do this instead of using the imageFile parameter so that the
    // directory path is not included on the table
    filename = getTitle();
    
    

    // establish the grid (just pasted gridROI)

    roiManager("reset");

    mainWindow = getTitle();
    close("\\Others"); // close all but selected window
    h = getHeight;
    w = getWidth;
    area = w*h;

    //BOX SIZE IS DEFINED HERE, increase gridNum to have smaller boxes and measure the resulting size in ImageJ.    

    gridNum = 2800; // 2800 for x10 Zyla image yield 254 um² box
    boxArea = area/gridNum; // area of each grid box
    boxSide = sqrt(boxArea); // side length of each grid box
    numBoxY = floor(h/boxSide); // number of boxes that will fit along the width
    numBoxX = floor(w/boxSide); // "" height
    remainX = (w - (numBoxX*boxSide))/2; // remainder distance left when all boxes fit
    remainY = (h - (numBoxY*boxSide))/2;
    for (i=0; i<numBoxY; i++) { // draws rectangles in a grid, centred on the X and Y axes and adds to ROI manager
    	for (j=0; j<numBoxX; j++) {
    		makeRectangle((remainX + (j*boxSide)), (remainY+(i*boxSide)), boxSide, boxSide); 
    		roiManager("add");
    	}
    }

    // set only "mean pixel intensity" measurement
    run("Set Measurements...", "mean redirect=None decimal=3");
    
    // convert to 8-bit
    run("8-bit");
    
    // make the measurement
    roiManager("Multi Measure");
    
     // Save the results data
    filename_nosuffix=substring(filename,0,lengthOf(filename)-4);
    filenamecsv=filename_nosuffix + ".csv";
    saveAs("results",outputDirectory + filenamecsv);
    selectWindow("Results"); 
    run("Close");


    // MEASURE OF ENCC AREA AND ITERATIVE BERNSEN THRESHOLD	
    
    selectWindow(imageFile);
    run("Z Project...", "projection=[Average Intensity]");
    filename_avg=filename_nosuffix + "_avg.tif";
    saveAs("Tiff", outputDirectory + filename_avg); // SAVE AVG PROJECTION

    run("Gaussian Blur...", "sigma=3");
    filename_avg_blur=filename_nosuffix + "_avg_blur.tif";
    saveAs("Tiff", outputDirectory + filename_avg_blur); // SAVE BLURRED AVG PROJECTION
    rename('MASK');  
    
    selectWindow(imageFile);  // STACK NO LONGER NEEDED
    run("Close");

    // GET SLOPE OF LINEAR PART AT HIGH PARAMETER_1 BERNSEN VALUES

    x1=12;
    x2=10;

    selectWindow('MASK');
    run("Auto Local Threshold...", "method=Bernsen radius=15 parameter_1=x1 parameter_2=0 white");
    run("Select All");
    run("Measure");
    point1=getResult("Mean",0);
    selectWindow('MASK');
    run("Close");

    open(outputDirectory + filename_avg_blur);
    rename('MASK'); 
    run("Auto Local Threshold...", "method=Bernsen radius=15 parameter_1=x2 parameter_2=0 white");
    run("Select All");
    run("Measure");
    point2=getResult("Mean",1);
    slope=(point2-point1)/(x1-x2);
    selectWindow('MASK');
    run("Close");

    selectWindow("Results");
    run("Close");

    // 	NOW DECREMENT PARAMETER_1 (J) UNTIL IT HITS CRITICAL SLOPE 
    
    j=10;
    thresh=2; 
    bingo=0;

    while (bingo<=10) {
  
    open(outputDirectory + filename_avg_blur);
    rename('MASK');
    run("Auto Local Threshold...", "method=Bernsen radius=15 parameter_1=j parameter_2=0 white");
    run("Select All");
    run("Measure");
    point1=getResult("Mean",0);
    selectWindow('MASK');
    run("Close");

    open(outputDirectory + filename_avg_blur);
    rename('MASK');
    decrementedj=j-1;
    run("Auto Local Threshold...", "method=Bernsen radius=15 parameter_1=decrementedj parameter_2=0 white");
    run("Select All");
    run("Measure");
    point2=getResult("Mean",1);
    selectWindow('MASK');
    run("Close");

    new_slope=point2-point1;
    selectWindow("Results");
    run("Close");  

    if (new_slope>thresh*slope) {
      bingo=99; // break out of while loop
     }
    else {
    j=j-1;      // continue lowering parameter_1
    }
    }
    
    // WE CAN NOW SAVE THE MASK WITH LAST J VALUE 

    open(outputDirectory + filename_avg_blur);
    run("Auto Local Threshold...", "method=Bernsen radius=15 parameter_1=j parameter_2=0 white");
    rename('MASK');
    run("Select All");
    run("Measure");
    measure_mask=getResult("Mean",0);
     
    // SAVE MASK IN A SEPARATE FOLDER AND IN THE ROOT OUTPUT
    filenamemask=filename_nosuffix + "_mask.tif";
    foldermask=outputDirectory + "masks" + File.separator;
    File.makeDirectory(foldermask);
    saveAs("Tiff", foldermask + filenamemask);
    saveAs("Tiff", outputDirectory + filenamemask);
    

    // MEASURE OF AVERAGE CALCIUM 
 
    open(outputDirectory +  filename_avg);
    filenameavg=getTitle();
    imageCalculator("AND create", filenameavg,filenamemask);
    run("Select All");
    run("Measure");
    
   // WRITE PARAMETER_1 VALUE USED FOR THRESHOLDING   and SAVE RESULTS AREA ENCC, CALCIUM MOYEN, J
    
    setResult("Mean",2,j);
    filenametxt=filename_nosuffix + ".txt";
    saveAs("results",outputDirectory + filenametxt);
    selectWindow("Results"); 
    run("Close");


    close("*");  // Closes all images
}
