# Supplementary material for: Endothelin-3 and T-type Ca2+ channels drive enteric neural crest cell calcium activity, contractility and migration
Source: Nat Commun. 2026 Jan 20;17:1370. doi: 10.1038/s41467-025-68121-5 (PMC12876838; doi:10.1038/s41467-025-68121-5)
Supplement: Supplementary file 19 — Source Data [file 41467_2025_68121_MOESM19_ESM.xlsx]

## Sheet: Fig1b
	PLEASE REFER TO THE MAIN MANUSCRIPT FOR DESCRIPTION OF VARIABLES AND EXPERIMENTAL CONDITIONS
	E10.5	E11.5	E12.5
	0.376065	0.135046	0.028714
	0.288401	0.049585	0.222887
	0.364111	0.091059	0.037781
	0.73285	0.170531	0.062064
	0.651436	0.167769	0.016058
	0.228767	0.314213	0.328422
	0.301962	0.274057	0.232586
	0.368743	0.270903	0.021102
	0.197807	0.175167	0.282721
	0.22681	0.330704	0.154458
	0.174474	0.077977	0.132683
		0.150109	0.081291
		0.226236	0.046672
		0.372469	0.155195
		0.183754	0.06988
		0.105322
		0.519857
		0.276761
		0.217841
		0.419779
		0.101899
		0.485645
		0.361207

## Sheet: Fig1c
	duod	jej	ilcc
	0.133342		0.150109
	0.203677		0.226236
	0.0299468	0.0299468	0.183754
	0.0446442	0.0447625	0.105322
		0.19344	0.519857
	0.035011	0.0555206	0.276761
	0.0900108	0.173635	0.217841
	0.280279	0.279947	0.419779
	0.129198	0.157581	0.101899
	0.284811	0.200461	0.485645
	0.241105	0.236185	0.361207

## Sheet: Fig1d
	duod	ilcc
	22.2222	11.35
	52.4823	1.97044
	-52.1127	-7.53191
	23.8276	-20.6349
	-18.3423	-15.8352
	-63.1595	12.5926
	33.181	-16.6667
	63.0363

## Sheet: Fig1e
	duod	ilcc
	310.195	20.8589
	129.73	9.45895
	33.8235
	64.9635	-14
	37.747	39.4737
	-17.2727	1.7094
	272.18	-2.03658
	173.915	5.69987

## Sheet: Fig2a
	ctl	edn3 1 nM	edn3 10 nM
	0.135046	0.121653	0.111651
	0.0292806	0.191056	0.0366007
	0.0910591	0.117534	0.0437244
	0.170531		0.437361
	0.22699	0.42562	0.464272
	0.335241	0.382913	0.1912
	0.208249	0.308755	0.318218
	0.248862	0.628	0.985
	0.07543	0.529674
	0.299968	0.552075	0.961902
	0.079725	0.478894	0.518606
	0.166822	0.340254	0.553088

## Sheet: Fig2b
	time (min)	GCaMP signal (a.u.)
	0	73.0931
	0.0166667	73.0419
	0.0333333	72.9689
	0.05	72.7888
	0.0666667	72.903
	0.0833333	72.5934
	0.1	72.5801
	0.116667	72.5892
	0.133333	72.5345
	0.15	72.6215
	0.166667	72.6017
	0.183333	72.7415
	0.2	72.5185
	0.216667	72.6923
	0.233333	72.3316
	0.25	72.7263
	0.266667	72.6375
	0.283333	72.6361
	0.3	72.8017
	0.316667	72.5415
	0.333333	72.5278
	0.35	72.775
	0.366667	72.6659
	0.383333	72.3505
	0.4	72.5185
	0.416667	72.709
	0.433333	72.4901
	0.45	72.715
	0.466667	72.7744
	0.483333	72.6144
	0.5	72.7933
	0.516667	72.7271
	0.533333	72.6534
	0.55	72.8128
	0.566667	72.6982
	0.583333	72.6307
	0.6	72.8201
	0.616667	72.7322
	0.633333	72.6905
	0.65	72.8731
	0.666667	72.9182
	0.683333	72.5225
	0.7	72.7039
	0.716667	72.4199
	0.733333	72.5683
	0.75	72.518
	0.766667	72.6621
	0.783333	72.7031
	0.8	72.6232
	0.816667	72.7344
	0.833333	72.6171
	0.85	72.9361
	0.866667	73.0219
	0.883333	73.0137
	0.9	73.2399
	0.916667	73.9319
	0.933333	73.8272
	0.95	73.347
	0.966667	72.928
	0.983333	72.7609
	1	72.1036
	1.01667	72.3828
	1.03333	72.2902
	1.05	72.3909
	1.06667	72.6152
	1.08333	72.3666
	1.1	72.4284
	1.11667	72.3868
	1.13333	72.2249
	1.15	72.504
	1.16667	72.159
	1.18333	72.3671
	1.2	72.1606
	1.21667	72.3798
	1.23333	72.1232
	1.25	72.4348
	1.26667	71.9441
	1.28333	72.3617
	1.3	72.265
	1.31667	72.3445
	1.33333	66.76
	1.35	66.7705
	1.36667	66.8519
	1.38333	67.5706
	1.4	67.6664
	1.41667	67.4807
	1.43333	68.1628
	1.45	69.4296
	1.46667	73.2463
	1.48333	77.1863
	1.5	79.3221
	1.51667	80.9623
	1.53333	82.321
	1.55	83.8095
	1.56667	85.3385
	1.58333	85.994
	1.6	87.0618
	1.61667	87.9146
	1.63333	88.6786
	1.65	89.1215
	1.66667	89.6126
	1.68333	89.4936
	1.7	89.8402
	1.71667	90.4831
	1.73333	90.5385
	1.75	91.1871
	1.76667	92.0642
	1.78333	92.1833
	1.8	92.4316
	1.81667	92.7117
	1.83333	92.3198
	1.85	92.601
	1.86667	92.9797
	1.88333	92.9433
	1.9	94.1168
	1.91667	94.5766
	1.93333	94.3442
	1.95	91.3921
	1.96667	90.4706
	1.98333	94.3985
	2	96.7079
	2.01667	98.3952
	2.03333	99.9068
	2.05	100.474
	2.06667	101.699
	2.08333	102.169
	2.1	102.962
	2.11667	103.529
	2.13333	104.41
	2.15	106.464
	2.16667	107.811
	2.18333	109.249
	2.2	109.952
	2.21667	110.922
	2.23333	111.868
	2.25	113.046
	2.26667	113.521
	2.28333	114.679
	2.3	115.806
	2.31667	118.04
	2.33333	119.499
	2.35	120.406
	2.36667	121.743
	2.38333	121.414
	2.4	121.665
	2.41667	122.976
	2.43333	124.625
	2.45	124.858
	2.46667	125.19
	2.48333	125.457
	2.5	125.948
	2.51667	126.171
	2.53333	125.902
	2.55	126.002
	2.56667	125.719
	2.58333	125.684
	2.6	125.918
	2.61667	125.145
	2.63333	124.765
	2.65	124.166
	2.66667	123.746
	2.68333	123.348
	2.7	123.656
	2.71667	123.345
	2.73333	122.893
	2.75	122.108
	2.76667	121.648
	2.78333	121.624
	2.8	121.189
	2.81667	121.134
	2.83333	120.546
	2.85	120.294
	2.86667	119.979
	2.88333	119.62
	2.9	118.675
	2.91667	118.401
	2.93333	118.184
	2.95	117.814
	2.96667	117.624
	2.98333	116.945
	3	116.445
	3.01667	115.901
	3.03333	115.941
	3.05	115.722
	3.06667	114.929
	3.08333	114.068
	3.1	113.576
	3.11667	113.239
	3.13333	112.769
	3.15	112.503
	3.16667	112.086
	3.18333	111.695
	3.2	111.689
	3.21667	111.027
	3.23333	110.665
	3.25	110.027
	3.26667	108.638
	3.28333	108.399
	3.3	107.473
	3.31667	106.805
	3.33333	106.254
	3.35	105.818
	3.36667	105.291
	3.38333	104.283
	3.4	103.522
	3.41667	102.484
	3.43333	101.876
	3.45	101.365
	3.46667	100.924
	3.48333	100.219
	3.5	99.7197
	3.51667	99.7488
	3.53333	99.4557
	3.55	98.7165
	3.56667	97.8452
	3.58333	97.1769
	3.6	96.2712
	3.61667	95.7708
	3.63333	95.135
	3.65	94.3892
	3.66667	93.6824
	3.68333	93.3197
	3.7	92.9303
	3.71667	92.3837
	3.73333	92.0644
	3.75	91.5517
	3.76667	91.1902
	3.78333	90.3304
	3.8	90.2923
	3.81667	89.5834
	3.83333	88.8016
	3.85	88.735
	3.86667	88.3637
	3.88333	88.2812
	3.9	88.0532
	3.91667	87.7348
	3.93333	87.9429
	3.95	88.1413
	3.96667	88.193
	3.98333	87.9798
	4	88.3983
	4.01667	88.1459
	4.03333	87.9305
	4.05	87.5925
	4.06667	87.3655
	4.08333	87.4621
	4.1	87.3647
	4.11667	86.9333
	4.13333	86.9347
	4.15	86.3422
	4.16667	86.2087
	4.18333	86.2362
	4.2	86.3969
	4.21667	86.0701
	4.23333	85.9787
	4.25	85.5704
	4.26667	85.4732
	4.28333	85.6234
	4.3	86.1731
	4.31667	86.0438
	4.33333	86.0155
	4.35	85.6737
	4.36667	85.7914
	4.38333	85.6434
	4.4	85.8451
	4.41667	85.4214
	4.43333	85.202
	4.45	84.6987
	4.46667	84.4438
	4.48333	84.4318
	4.5	84.1332
	4.51667	83.7605
	4.53333	83.5977
	4.55	83.4156
	4.56667	82.965
	4.58333	83.2704
	4.6	83.1968
	4.61667	83.0198
	4.63333	83.1358
	4.65	83.4033
	4.66667	83.6451
	4.68333	84.1568
	4.7	84.6087
	4.71667	84.6139
	4.73333	85.0601
	4.75	84.3824
	4.76667	84.6129
	4.78333	84.3558
	4.8	83.7852
	4.81667	83.8698
	4.83333	83.7627
	4.85	83.5202
	4.86667	83.263
	4.88333	83.0469
	4.9	83.0562
	4.91667	83.1071
	4.93333	82.7687
	4.95	82.3463
	4.96667	82.7439
	4.98333	82.541
	5	82.3619
	5.01667	82.4645
	5.03333	82.1911
	5.05	81.8129
	5.06667	81.7049
	5.08333	81.6237
	5.1	81.811
	5.11667	81.4094
	5.13333	81.5878
	5.15	81.4109
	5.16667	81.2782
	5.18333	81.3845
	5.2	81.4555
	5.21667	81.3792
	5.23333	81.2659
	5.25	81.327
	5.26667	81.5885
	5.28333	81.5129
	5.3	81.3535
	5.31667	81.2039
	5.33333	80.9115
	5.35	80.6608
	5.36667	81.2362
	5.38333	80.6367
	5.4	80.8743
	5.41667	80.7308
	5.43333	80.6587
	5.45	80.9146
	5.46667	80.6409
	5.48333	80.6396
	5.5	80.5855
	5.51667	80.7732
	5.53333	80.6978
	5.55	81.0716
	5.56667	81.1826
	5.58333	81.1011
	5.6	81.2213
	5.61667	81.3513
	5.63333	81.7467
	5.65	81.779
	5.66667	81.5392
	5.68333	81.34
	5.7	81.6545
	5.71667	82.0816
	5.73333	82.1285
	5.75	82.2825
	5.76667	81.9192
	5.78333	82.0967
	5.8	82.216
	5.81667	82.2758
	5.83333	82.3178
	5.85	82.0763
	5.86667	81.8176
	5.88333	81.9871
	5.9	81.8616
	5.91667	81.6323
	5.93333	81.5839
	5.95	82.1531
	5.96667	81.9501
	5.98333	81.6409
	6	81.5439
	6.01667	81.5526
	6.03333	81.5926
	6.05	81.3164
	6.06667	81.3332
	6.08333	81.4763
	6.1	81.1837
	6.11667	81.1225
	6.13333	80.9224
	6.15	80.6027
	6.16667	80.7305
	6.18333	81.1852
	6.2	80.6326
	6.21667	80.6518
	6.23333	80.491
	6.25	80.5031
	6.26667	80.4791
	6.28333	80.5541
	6.3	80.4083
	6.31667	80.0457
	6.33333	80.1283
	6.35	80.1703
	6.36667	80.3278
	6.38333	80.0192
	6.4	79.7782
	6.41667	79.4149
	6.43333	79.5082
	6.45	79.2398
	6.46667	79.2902
	6.48333	79.0049
	6.5	79.2711
	6.51667	79.0345
	6.53333	79.1749
	6.55	79.1726
	6.56667	79.0163
	6.58333	79.9374
	6.6	80.239
	6.61667	80.0022
	6.63333	79.4803
	6.65	79.8294
	6.66667	79.756
	6.68333	79.7904
	6.7	79.924
	6.71667	80.1562
	6.73333	80.241
	6.75	80.3444
	6.76667	80.0159
	6.78333	80.1304
	6.8	79.881
	6.81667	79.9856

## Sheet: Fig2c
	ctl	GDNF
	0.314213	0.385505
	0.155628	0.0889
	0.274057	0.243322
	0.270903	0.231294
	0.519857	0.176904
	0.217841	0.128378
	0.101899	0.213562
	0.094039	0.092247
	0.181114	0.174112

## Sheet: Fig2d
	ctl	BQ
	0.674118	0.128971
	0.270659	0.006877
	0.183754	0.0354472
	0.396686	0.0522859
	0.899302	0.458821
	0.875948	0.09393
	0.374911	0.116146
	0.22604	0.0720504
	0.73285	0.116852
	0.199097	0.0682893
	0.204318	0.03334
	0.351994	0.174697
	0.236792	0.0415755
	0.478233	0.0432822

## Sheet: Fig2e
	J0 CTL	J1 CTL	J0 BQ	J1 BQ
	0.330113	0.62917	0.0866771	0.155807
	0.121458	0.94439	0.03334	0.032549
	0.256827	0.429144	0.105956	0.122616
	0.245049	0.709734	0.128971	0.0473427
	0.136204	0.415085	0.006877	0.0666291
	0.453134	0.594231	0.0354472	0.110053
			0.09393
			0.116146
			0.0720504
			0.116852
			0.0682893
			0.03334
			0.174697
			0.0415755
			0.0432822

## Sheet: Fig2i
	ctl	ls/ls
	0.697185	0.710862
	0.775007	0.589542
	0.712964	0.472361
	0.828115	0.543195
	0.755295	0.468013
	0.696691
	0.863239

[truncated: 9 more sheets: Fig3a, Fig3b, Fig3c, Fig4b, Fig5b, Fig6b, Fig6c, Fig6d, Fig6e]
